# Supplementary material for: Study of Adult and Pediatric Spanish Patients with Cryptogenic Splenomegaly and Splenectomy
Source: Diseases. 2025 Mar 30;13(4):102. doi: 10.3390/diseases13040102 (PMC12025833; doi:10.3390/diseases13040102)
Supplement: Supplementary file 1 [file diseases-13-00102-s001.zip]

Archive with 1 entries (1 files):
- diseases-3505738-supplementary.pdf
